# Supplementary material for: Dual Synthetic Pathways for Organotin-Functionalized Mesoporous Silica Nanoparticles: Targeted Therapeutic Platforms with Folic Acid and PEI Formulation
Source: Nanomaterials (Basel). 2025 Nov 27;15(23):1791. doi: 10.3390/nano15231791 (PMC12692869; doi:10.3390/nano15231791)
Supplement: Supplementary file 1 [file nanomaterials-15-01791-s001.zip]

Archive with 1 entries (1 files):
- nanomaterials-3926328-supplementary.pdf
